# Supplementary material for: Human kinematic, kinetic and EMG data during different walking and stair ascending and descending tasks
Source: Sci Data. 2019 Dec 6;6:309. doi: 10.1038/s41597-019-0323-z (PMC6897988; doi:10.1038/s41597-019-0323-z)
Supplement: Supplementary file 1 — Supplementary Table 1 [file 41597_2019_323_MOESM1_ESM.xlsx]

## Sheet: Sheet1
Supplementary Table 1. Missing values present in the matrices s.Data(i).Marker (MRK) and s.Data(i).Com (COM), whre i is the trial.
File	Variable	Trial	# Matrix Samples	# Matrix Missing Samples	Amount of Missing Values [%]
Subject1	MRK	42	27666	423	1.5
Subject2	MRK	33	16878	192	1.1
Subject3	MRK	1	5220	9	0.2
Subject3	MRK	10	4611	24	0.5
Subject3	MRK	11	4698	60	1.3
Subject3	MRK	12	4611	51	1.1
Subject3	MRK	13	4524	69	1.5
Subject3	MRK	14	4350	39	0.9
Subject4	MRK	9	6090	75	1.2
Subject4	MRK	11	6090	72	1.2
Subject4	MRK	24	6351	27	0.4
Subject5	MRK	1	17748	567	3.2
Subject5	MRK	2	16182	432	2.7
Subject5	MRK	4	16617	573	3.4
Subject5	MRK	5	21576	744	3.4
Subject5	MRK	6	20184	696	3.4
Subject5	MRK	7	20445	705	3.4
Subject5	MRK	8	19488	318	1.6
Subject5	MRK	9	24708	786	3.2
Subject5	MRK	10	24795	855	3.4
Subject5	MRK	11	27057	1719	6.4
Subject5	MRK	12	27579	1626	5.9
Subject5	MRK	13	27840	1683	6
Subject5	MRK	14	24012	396	1.6
Subject5	MRK	15	24795	855	3.4
Subject5	MRK	16	26709	1695	6.3
Subject5	MRK	17	26448	1071	4
Subject5	MRK	18	27057	1629	6
Subject5	MRK	19	20271	228	1.1
Subject5	MRK	20	19836	591	3
Subject5	MRK	21	19923	1134	5.7
Subject5	MRK	22	20793	546	2.6
Subject5	MRK	23	19923	570	2.9
Subject5	MRK	24	19749	594	3
Subject5	MRK	25	19836	1248	6.3
Subject5	MRK	26	20445	582	2.8
Subject5	MRK	27	17400	243	1.4
Subject5	MRK	28	20445	450	2.2
Subject5	MRK	29	18618	33	0.2
Subject5	MRK	30	18531	639	3.4
Subject5	MRK	31	17748	312	1.8
Subject5	MRK	32	20880	147	0.7
Subject5	MRK	33	18531	135	0.7
Subject5	MRK	34	19314	666	3.4
Subject5	MRK	35	18183	15	0.1
Subject5	MRK	40	28275	1923	6.8
Subject6	MRK	10	17139	18	0.1
Subject6	MRK	44	25230	159	0.6
Subject6	MRK	45	24447	51	0.2
Subject7	MRK	50	27405	144	0.5
Subject7	MRK	51	27405	396	1.4
Subject7	MRK	53	27057	177	0.7
Subject8	MRK	35	21663	747	3.4
Subject11	MRK	2	16182	57	0.4
Subject11	MRK	4	16269	45	0.3
Subject11	MRK	6	15051	33	0.2
Subject11	MRK	7	15051	30	0.2
Subject11	MRK	9	14877	39	0.3
Subject11	MRK	11	16269	36	0.2
Subject11	MRK	13	16008	39	0.2
Subject15	COM	2	303	9	3
Subject15	MRK	2	4350	3	0.1
Subject15	MRK	31	9831	66	0.7
Subject16	MRK	13	6003	18	0.3
Subject17	MRK	50	33495	114	0.3
Subject17	MRK	51	29058	183	0.6
Subject18	MRK	9	5568	21	0.4
Subject19	MRK	2	17922	63	0.4
Subject21	MRK	27	9135	21	0.2
Subject21	MRK	29	11832	132	1.1
Subject23	MRK	23	5481	33	0.6
Subject23	MRK	24	7482	90	1.2
Subject23	MRK	25	6264	84	1.3
Subject23	MRK	26	6003	72	1.2
Subject23	MRK	27	7569	30	0.4
Subject26	COM	1	303	303	100
Subject26	MRK	1	4524	156	3.4
Subject26	COM	2	303	303	100
Subject26	MRK	2	4437	153	3.4
Subject26	COM	11	303	75	24.8
Subject26	MRK	11	5829	48	0.8
Subject26	COM	13	303	303	100
Subject26	MRK	13	5655	195	3.4
Subject26	COM	14	303	159	52.5
Subject26	MRK	14	5742	102	1.8
Subject26	COM	15	303	237	78.2
Subject26	MRK	15	5394	144	2.7
Subject26	COM	20	303	183	60.4
Subject26	MRK	20	5655	114	2
Subject26	COM	23	303	120	39.6
Subject26	MRK	23	5742	78	1.4
Subject26	COM	31	303	303	100
Subject26	MRK	31	7395	255	3.4
Subject26	COM	37	303	303	100
Subject26	MRK	37	9744	336	3.4
Subject26	COM	38	303	303	100
Subject26	MRK	38	8265	327	4
Subject27	MRK	27	7830	99	1.3
Subject28	MRK	5	4611	45	1
Subject28	MRK	6	5046	87	1.7
Subject28	MRK	7	4959	12	0.2
Subject28	MRK	8	4698	48	1
Subject28	MRK	9	5046	87	1.7
Subject28	MRK	10	4959	87	1.8
Subject28	MRK	12	4785	96	2
Subject28	MRK	13	4263	12	0.3
Subject28	MRK	14	4089	12	0.3
Subject28	MRK	15	4350	33	0.8
Subject28	MRK	16	4350	114	2.6
Subject31	MRK	15	6351	96	1.5
Subject31	COM	18	303	93	30.7
Subject31	MRK	18	9135	333	3.6
Subject31	COM	19	303	90	29.7
Subject31	MRK	19	8526	315	3.7
Subject31	COM	20	303	93	30.7
Subject31	MRK	20	9135	414	4.5
Subject32	COM	17	303	51	16.8
Subject32	MRK	17	8091	54	0.7
Subject33	MRK	5	13572	174	1.3
Subject34	COM	10	303	6	2
Subject34	MRK	10	5916	27	0.5
Subject34	MRK	17	5742	99	1.7
Subject35	MRK	6	6525	45	0.7
Subject35	MRK	8	6351	75	1.2
Subject35	MRK	10	6351	93	1.5
Subject35	MRK	12	6351	39	0.6
Subject35	MRK	16	6699	90	1.3
Subject35	MRK	21	6525	78	1.2
Subject35	MRK	23	6351	24	0.4
Subject35	MRK	32	6177	6	0.1
Subject35	MRK	34	6177	75	1.2
Subject35	MRK	36	6264	81	1.3
Subject35	MRK	41	8004	156	1.9
Subject35	MRK	45	8700	48	0.6
Subject38	MRK	2	4785	36	0.8
Subject38	MRK	3	4872	30	0.6
Subject38	MRK	12	5829	18	0.3
Subject38	MRK	22	6786	63	0.9
Subject38	MRK	26	6438	39	0.6
Subject38	MRK	30	7482	81	1.1
Subject39	MRK	1	5046	75	1.5
Subject39	MRK	4	5568	87	1.6
Subject39	MRK	5	5394	96	1.8
Subject39	MRK	6	5307	93	1.8
Subject39	MRK	8	6351	42	0.7
Subject39	MRK	9	7221	84	1.2
Subject39	MRK	10	7395	114	1.5
Subject39	MRK	11	7134	48	0.7
Subject39	MRK	13	5829	33	0.6
Subject39	MRK	16	7047	243	3.4
Subject41	MRK	6	4524	3	0.1
Subject41	COM	9	303	42	13.9
Subject41	MRK	9	3828	18	0.5
Subject41	MRK	13	4524	57	1.3
Subject41	MRK	16	4785	9	0.2
Subject41	MRK	19	4524	120	2.7
Subject41	MRK	20	4872	15	0.3
Subject41	MRK	23	4176	42	1
Subject41	MRK	24	4089	24	0.6
Subject41	MRK	26	4002	15	0.4
Subject41	MRK	28	4437	75	1.7
Subject41	MRK	29	4350	150	3.4
Subject41	MRK	31	4437	138	3.1
Subject41	MRK	32	4089	60	1.5
Subject41	MRK	34	6438	249	3.9
Subject41	MRK	35	6438	63	1
Subject41	MRK	37	7308	129	1.8
Subject41	MRK	40	7395	123	1.7
Subject43	MRK	1	3828	21	0.5
Subject43	MRK	3	3654	18	0.5
Subject43	MRK	4	4089	24	0.6
Subject43	MRK	6	4176	9	0.2
Subject43	MRK	8	4350	42	1
Subject43	MRK	10	5307	9	0.2
Subject43	MRK	11	5133	30	0.6
Subject43	MRK	14	5046	3	0.1
Subject43	MRK	16	4785	30	0.6
Subject44	MRK	24	18444	279	1.5
Subject46	COM	15	303	24	7.9
Subject46	COM	24	303	144	47.5
Subject46	MRK	24	29667	1023	3.4
Subject46	COM	25	303	168	55.4
Subject46	COM	26	303	159	52.5
Subject46	COM	27	303	30	9.9
Subject47	COM	16	303	27	8.9
Subject47	COM	18	303	57	18.8
Subject48	COM	2	303	93	30.7
Subject48	MRK	2	18096	189	1
Subject48	COM	3	303	48	15.8
Subject48	MRK	3	21315	111	0.5
Subject48	COM	5	303	36	11.9
Subject48	MRK	5	18183	69	0.4
Subject48	COM	7	303	9	3
Subject48	MRK	7	19488	18	0.1
Subject48	COM	9	303	27	8.9
Subject48	MRK	9	19749	51	0.3
Subject48	COM	10	303	18	5.9
Subject48	MRK	10	18357	36	0.2
Subject48	COM	13	303	30	9.9
Subject48	MRK	13	18183	60	0.3
Subject48	COM	16	303	63	20.8
Subject48	MRK	16	21663	150	0.7
Subject48	COM	17	303	6	2
Subject48	MRK	17	19662	12	0.1
Subject48	COM	21	303	12	4
Subject48	MRK	21	20706	27	0.1
Subject48	COM	22	303	9	3
Subject48	MRK	22	20880	15	0.1
Subject48	COM	23	303	36	11.9
Subject48	MRK	23	21228	87	0.4
Subject48	COM	24	303	12	4
Subject48	MRK	24	21924	30	0.1
Subject48	COM	26	303	3	1
Subject48	MRK	27	21837	273	1.3
Subject48	COM	28	303	33	10.9
Subject48	MRK	28	23751	87	0.4
Subject48	COM	29	303	120	39.6
Subject48	MRK	29	33060	2319	7
Subject48	COM	30	303	108	35.6
Subject48	MRK	30	32016	2094	6.5
Subject48	COM	31	303	117	38.6
Subject48	MRK	31	27231	1692	6.2
Subject48	COM	32	303	90	29.7
Subject48	MRK	32	30798	1572	5.1
Subject48	COM	33	303	111	36.6
Subject48	MRK	33	30363	2019	6.6
Subject49	COM	3	303	3	1
