# Supplementary material for: Human kinematic, kinetic and EMG data during different walking and stair ascending and descending tasks
Source: Sci Data. 2019 Dec 6;6:309. doi: 10.1038/s41597-019-0323-z (PMC6897988; doi:10.1038/s41597-019-0323-z)
Supplement: Supplementary file 2 — Supplementary Table 2. [file 41597_2019_323_MOESM2_ESM.xlsx]

## Sheet: Sheet1
Supplementary Table 2. Missing values for each marker in each trial. HAT: Markers of Head, Arm and Trunk. LOCOMOTOR: Markers of Lower Limbs
Subject	Trial	Trailing limb	Marker ID	Type	# Stride Samples	# Stride Missing Samples	Amount of Missing Samples [%]
Subject1	42	RX	LxCheec	HAT	318	141	44.3396
Subject2	33	RX	LxHeel	LOCOMOTOR	194	64	32.9897
Subject3	1	RX	LxCheec	HAT	60	3	5
Subject3	10	RX	RxCheec	HAT	53	8	15.0943
Subject3	11	RX	LxCheec	HAT	54	14	25.9259
Subject3	11	RX	RxCheec	HAT	54	6	11.1111
Subject3	12	RX	LxCheec	HAT	53	11	20.7547
Subject3	12	RX	RxCheec	HAT	53	6	11.3208
Subject3	13	RX	RxCheec	HAT	52	12	23.0769
Subject3	13	RX	LxCheec	HAT	52	11	21.1538
Subject3	14	RX	LxCheec	HAT	50	8	16
Subject3	14	RX	RxCheec	HAT	50	5	10
Subject4	9	LX	LxCheec	HAT	70	25	35.7143
Subject4	11	LX	LxCheec	HAT	70	17	24.2857
Subject4	11	LX	RxCheec	HAT	70	7	10
Subject4	24	LX	LxCheec	HAT	73	9	12.3288
Subject5	1	RX	RxCheec	HAT	204	124	60.7843
Subject5	1	RX	LxCheec	HAT	204	65	31.8627
Subject5	2	RX	RxCheec	HAT	186	76	40.8602
Subject5	2	RX	LxCheec	HAT	186	68	36.5591
Subject5	4	RX	LxCheec	HAT	191	191	100
Subject5	5	RX	LxCheec	HAT	248	248	100
Subject5	6	RX	RxCheec	HAT	232	232	100
Subject5	7	RX	LxCheec	HAT	235	235	100
Subject5	8	RX	LxCheec	HAT	224	106	47.3214
Subject5	9	RX	RxCheec	HAT	284	145	51.0563
Subject5	9	RX	LxCheec	HAT	284	117	41.1972
Subject5	10	RX	RxCheec	HAT	285	285	100
Subject5	11	RX	LxCheec	HAT	311	311	100
Subject5	11	RX	RxCheec	HAT	311	262	84.2444
Subject5	12	RX	RxCheec	HAT	317	317	100
Subject5	12	RX	LxCheec	HAT	317	225	70.9779
Subject5	13	RX	LxCheec	HAT	320	294	91.875
Subject5	13	RX	RxCheec	HAT	320	267	83.4375
Subject5	14	LX	LxCheec	HAT	276	67	24.2754
Subject5	14	LX	RxCheec	HAT	276	65	23.5507
Subject5	15	LX	RxCheec	HAT	285	285	100
Subject5	16	LX	LxCheec	HAT	307	307	100
Subject5	16	LX	RxCheec	HAT	307	258	84.0391
Subject5	17	LX	RxCheec	HAT	304	255	83.8816
Subject5	17	LX	LxCheec	HAT	304	102	33.5526
Subject5	18	LX	LxCheec	HAT	311	285	91.6399
Subject5	18	LX	RxCheec	HAT	311	258	82.9582
Subject5	19	RX	LxCheec	HAT	233	76	32.618
Subject5	20	RX	LxCheec	HAT	228	197	86.4035
Subject5	21	RX	RxCheec	HAT	229	229	100
Subject5	21	RX	LxCheec	HAT	229	149	65.0655
Subject5	22	RX	LxCheec	HAT	239	182	76.1506
Subject5	23	LX	LxCheec	HAT	229	190	82.9694
Subject5	24	LX	LxCheec	HAT	227	196	86.3436
Subject5	24	LX	RxCheec	HAT	227	2	0.881057
Subject5	25	LX	RxCheec	HAT	228	228	100
Subject5	25	LX	LxCheec	HAT	228	188	82.4561
Subject5	26	LX	LxCheec	HAT	235	194	82.5532
Subject5	27	RX	RxCheec	HAT	200	50	25
Subject5	27	RX	LxCheec	HAT	200	31	15.5
Subject5	28	RX	LxCheec	HAT	235	104	44.2553
Subject5	28	RX	RxCheec	HAT	235	46	19.5745
Subject5	29	RX	RxCheec	HAT	214	6	2.80374
Subject5	29	RX	LxCheec	HAT	214	5	2.33645
Subject5	30	RX	LxCheec	HAT	213	213	100
Subject5	31	RX	RxCheec	HAT	204	104	50.9804
Subject5	32	LX	RxCheec	HAT	240	49	20.4167
Subject5	33	LX	LxCheec	HAT	213	45	21.1268
Subject5	34	LX	LxCheec	HAT	222	222	100
Subject5	35	LX	RxCheec	HAT	209	5	2.39234
Subject5	40	RX	RxCheec	HAT	325	325	100
Subject5	40	RX	LxCheec	HAT	325	316	97.2308
Subject6	10	LX	LxCheec	HAT	197	6	3.04569
Subject6	44	RX	LxCheec	HAT	290	53	18.2759
Subject6	45	RX	LxCheec	HAT	281	17	6.04982
Subject7	50	RX	RxCheec	HAT	315	48	15.2381
Subject7	51	RX	LxCheec	HAT	315	66	20.9524
Subject7	51	RX	RxCheec	HAT	315	66	20.9524
Subject7	53	RX	RxCheec	HAT	311	59	18.9711
Subject8	35	RX	RxCheec	HAT	249	249	100
Subject11	2	RX	LxCheec	HAT	186	7	3.76344
Subject11	2	RX	LxHeel	LOCOMOTOR	186	12	6.45161
Subject11	4	RX	LxHeel	LOCOMOTOR	187	15	8.02139
Subject11	6	RX	LxHeel	LOCOMOTOR	173	11	6.35838
Subject11	7	RX	LxHeel	LOCOMOTOR	173	10	5.78035
Subject11	9	RX	LxHeel	LOCOMOTOR	171	13	7.60234
Subject11	11	RX	LxHeel	LOCOMOTOR	187	12	6.41711
Subject11	13	RX	LxHeel	LOCOMOTOR	184	13	7.06522
Subject15	2	RX	C7	HAT	50	1	2
Subject15	31	RX	RxCheec	HAT	113	22	19.469
Subject16	13	RX	RxCheec	HAT	69	6	8.69565
Subject17	50	RX	RxCheec	HAT	385	38	9.87013
Subject17	51	RX	RxCheec	HAT	334	61	18.2635
Subject18	9	RX	LxCheec	HAT	64	7	10.9375
Subject19	2	RX	LxCheec	HAT	206	21	10.1942
Subject21	26	RX	RxCheec	HAT	104	1	0.961538
Subject21	27	RX	RxCheec	HAT	105	7	6.66667
Subject21	29	RX	RxCheec	HAT	136	44	32.3529
Subject23	23	RX	LxCheec	HAT	63	11	17.4603
Subject23	24	RX	LxHeel	LOCOMOTOR	86	30	34.8837
Subject23	25	RX	LxHeel	LOCOMOTOR	72	28	38.8889
Subject23	26	RX	LxHeel	LOCOMOTOR	69	24	34.7826
Subject23	27	RX	LxHeel	LOCOMOTOR	87	10	11.4943
Subject26	1	RX	C7	HAT	52	52	100
Subject26	2	RX	C7	HAT	51	51	100
Subject26	11	RX	C7	HAT	67	16	23.8806
Subject26	13	RX	C7	HAT	65	65	100
Subject26	14	RX	C7	HAT	66	34	51.5152
Subject26	15	RX	C7	HAT	62	48	77.4194
Subject26	20	LX	C7	HAT	65	38	58.4615
Subject26	23	RX	C7	HAT	66	26	39.3939
Subject26	31	RX	C7	HAT	85	85	100
Subject26	37	RX	C7	HAT	112	112	100
Subject26	38	RX	C7	HAT	95	95	100
Subject26	38	RX	RxCheec	HAT	95	14	14.7368
Subject27	27	RX	RxCheec	HAT	90	33	36.6667
Subject28	5	RX	RxCheec	HAT	53	15	28.3019
Subject28	6	RX	RxCheec	HAT	58	29	50
Subject28	7	RX	RxCheec	HAT	57	4	7.01754
Subject28	8	RX	RxCheec	HAT	54	16	29.6296
Subject28	9	RX	RxCheec	HAT	58	29	50
Subject28	10	RX	RxCheec	HAT	57	29	50.8772
Subject28	12	RX	RxCheec	HAT	55	32	58.1818
Subject28	13	RX	RxCheec	HAT	49	4	8.16327
Subject28	14	RX	RxCheec	HAT	47	4	8.51064
Subject28	15	RX	RxCheec	HAT	50	11	22
Subject28	16	RX	RxCheec	HAT	50	38	76
Subject31	15	RX	LxCheec	HAT	73	32	43.8356
Subject31	18	RX	LxCheec	HAT	105	79	75.2381
Subject31	18	RX	RxShould	HAT	105	32	30.4762
Subject31	19	RX	LxCheec	HAT	98	76	77.551
Subject31	19	RX	RxShould	HAT	98	29	29.5918
Subject31	20	RX	LxCheec	HAT	105	83	79.0476
Subject31	20	RX	RxShould	HAT	105	32	30.4762
Subject31	20	RX	RxCheec	HAT	105	23	21.9048
Subject32	17	RX	C7	HAT	93	15	16.129
Subject32	17	RX	RxCheec	HAT	93	3	3.22581
Subject33	5	RX	RxHeel	LOCOMOTOR	156	58	37.1795
Subject33	43	RX	LxHeel	LOCOMOTOR	268	3	1.1194
Subject34	10	RX	LxCheec	HAT	68	8	11.7647
Subject34	10	RX	LxWrist	HAT	68	1	1.47059
Subject34	17	RX	LxCheec	HAT	66	33	50
Subject35	6	LX	LxCheec	HAT	75	15	20
Subject35	8	LX	LxCheec	HAT	73	25	34.2466
Subject35	10	LX	LxCheec	HAT	73	31	42.4658
Subject35	12	LX	LxCheec	HAT	73	13	17.8082
Subject35	16	LX	LxCheec	HAT	77	30	38.961
Subject35	21	LX	LxCheec	HAT	75	26	34.6667
Subject35	23	LX	LxCheec	HAT	73	8	10.9589
Subject35	32	LX	LxCheec	HAT	71	2	2.8169
Subject35	34	LX	LxCheec	HAT	71	25	35.2113
Subject35	36	LX	LxCheec	HAT	72	27	37.5
Subject35	41	RX	RxCheec	HAT	92	52	56.5217
Subject35	45	RX	RxCheec	HAT	100	16	16
Subject38	2	RX	LxCheec	HAT	55	12	21.8182
Subject38	3	RX	LxCheec	HAT	56	10	17.8571
Subject38	12	RX	LxCheec	HAT	67	6	8.95522
Subject38	21	RX	LxCheec	HAT	79	1	1.26582
Subject38	22	RX	LxCheec	HAT	78	21	26.9231
Subject38	26	RX	LxCheec	HAT	74	13	17.5676
Subject38	30	RX	LxCheec	HAT	86	27	31.3953
Subject39	1	RX	RxCheec	HAT	58	25	43.1034
Subject39	4	RX	RxCheec	HAT	64	29	45.3125
Subject39	5	RX	RxCheec	HAT	62	32	51.6129
Subject39	6	RX	RxCheec	HAT	61	31	50.8197
Subject39	8	RX	RxCheec	HAT	73	14	19.1781
Subject39	9	RX	RxCheec	HAT	83	28	33.7349
Subject39	10	RX	RxCheec	HAT	85	38	44.7059
Subject39	11	RX	RxCheec	HAT	82	16	19.5122
Subject39	13	RX	RxCheec	HAT	67	11	16.4179
Subject39	16	RX	RxCheec	HAT	81	81	100
Subject41	6	RX	RxCheec	HAT	52	1	1.92308
Subject41	9	LX	RxThigh	LOCOMOTOR	44	6	13.6364
Subject41	13	LX	LxCheec	HAT	52	19	36.5385
Subject41	16	RX	LxCheec	HAT	55	3	5.45455
Subject41	19	RX	LxCheec	HAT	52	40	76.9231
Subject41	20	LX	LxCheec	HAT	56	5	8.92857
Subject41	23	RX	RxCheec	HAT	48	14	29.1667
Subject41	24	RX	RxCheec	HAT	47	8	17.0213
Subject41	26	RX	LxCheec	HAT	46	5	10.8696
Subject41	28	RX	LxCheec	HAT	51	25	49.0196
Subject41	29	RX	LxCheec	HAT	50	50	100
Subject41	31	RX	LxCheec	HAT	51	46	90.1961
Subject41	32	RX	LxCheec	HAT	47	20	42.5532
Subject41	34	RX	LxCheec	HAT	74	50	67.5676
Subject41	34	RX	RxCheec	HAT	74	33	44.5946
Subject41	35	RX	RxCheec	HAT	74	21	28.3784
Subject41	37	RX	RxCheec	HAT	84	43	51.1905
Subject41	40	RX	LxCheec	HAT	85	41	48.2353
Subject43	1	LX	maxkif	HAT	44	7	15.9091
Subject43	3	LX	maxkif	HAT	42	6	14.2857
Subject43	4	LX	maxkif	HAT	47	8	17.0213
Subject43	6	LX	maxkif	HAT	48	3	6.25
Subject43	8	LX	maxkif	HAT	50	14	28
Subject43	10	RX	maxkif	HAT	61	3	4.91803
Subject43	11	RX	maxkif	HAT	59	10	16.9492
Subject43	14	RX	maxkif	HAT	58	1	1.72414
Subject43	16	RX	maxkif	HAT	55	10	18.1818
Subject43	18	RX	maxkif	HAT	70	1	1.42857
Subject44	24	RX	LxToe1	LOCOMOTOR	212	93	43.8679
Subject46	24	RX	RxCheec	HAT	341	341	100
Subject48	2	LX	LxShould	HAT	208	63	30.2885
Subject48	3	LX	LxShould	HAT	245	37	15.102
Subject48	5	RX	LxShould	HAT	209	23	11.0048
Subject48	7	RX	LxShould	HAT	224	6	2.67857
Subject48	9	RX	C7	HAT	227	10	4.40529
Subject48	9	RX	LxShould	HAT	227	7	3.0837
Subject48	10	LX	LxShould	HAT	211	12	5.6872
Subject48	13	LX	LxShould	HAT	209	20	9.56938
Subject48	16	RX	LxFH	LOCOMOTOR	249	50	20.0803
Subject48	17	RX	LxShould	HAT	226	4	1.76991
Subject48	21	RX	LxShould	HAT	238	9	3.78151
Subject48	22	RX	C7	HAT	240	5	2.08333
Subject48	23	RX	C7	HAT	244	29	11.8852
Subject48	24	RX	LxShould	HAT	252	10	3.96825
Subject48	26	RX	LxShould	HAT	332	1	0.301205
Subject48	27	RX	RxHeel	LOCOMOTOR	251	91	36.255
Subject48	28	RX	LxShould	HAT	273	29	10.6227
Subject48	29	RX	maxkif	HAT	380	333	87.6316
Subject48	29	RX	LxShould	HAT	380	149	39.2105
Subject48	29	RX	RxCheec	HAT	380	116	30.5263
Subject48	29	RX	C7	HAT	380	100	26.3158
Subject48	29	RX	LxCheec	HAT	380	75	19.7368
Subject48	30	RX	maxkif	HAT	368	307	83.4239
Subject48	30	RX	LxShould	HAT	368	131	35.5978
Subject48	30	RX	RxCheec	HAT	368	106	28.8043
Subject48	30	RX	C7	HAT	368	82	22.2826
Subject48	30	RX	LxCheec	HAT	368	72	19.5652
Subject48	31	RX	maxkif	HAT	313	229	73.1629
Subject48	31	RX	LxShould	HAT	313	121	38.6581
Subject48	31	RX	RxCheec	HAT	313	84	26.8371
Subject48	31	RX	C7	HAT	313	79	25.2396
Subject48	31	RX	LxCheec	HAT	313	51	16.2939
Subject48	32	RX	maxkif	HAT	354	177	50
Subject48	32	RX	LxShould	HAT	354	104	29.3785
Subject48	32	RX	RxCheec	HAT	354	100	28.2486
Subject48	32	RX	C7	HAT	354	75	21.1864
Subject48	32	RX	LxCheec	HAT	354	68	19.209
Subject48	33	RX	RxCheec	HAT	349	239	68.4814
Subject48	33	RX	maxkif	HAT	349	175	50.1433
Subject48	33	RX	LxShould	HAT	349	128	36.6762
Subject48	33	RX	C7	HAT	349	81	23.2092
Subject48	33	RX	LxCheec	HAT	349	50	14.3266
Subject49	3	LX	RxFH	LOCOMOTOR	224	1	0.446429
